# Supplementary material for: Engineering Saccharomyces cerevisiae for co-utilization of d-galacturonic acid and d-glucose from citrus peel waste
Source: Nat Commun. 2018 Nov 29;9:5059. doi: 10.1038/s41467-018-07589-w (PMC6265301; doi:10.1038/s41467-018-07589-w)
Supplement: Supplementary file 3 — Supplementary Data 1 [file 41467_2018_7589_MOESM3_ESM.xlsx]

## Sheet: Sheet1
Supplementary sequence information for fungal D-galacturonic acid utilization pathway enzymes and GAT-1 homologues sequence codon optimized for expression in S. cerevisiae using the IDT codon optimization tool https://www.idtdna.com/CodonOpt and synthesized by IDT.
Strain name	Plasmid number	Enzyme Description	Organism	Gene Name	Codon opt	Sequence
yER020	pRJP010	D-galacturonic acid reductase	Aspergillus niger	GAAA	yes	ATGGCCCCTCCCGCCGTTTTAATGGTAGGAACCGGTGAATATACCACAGGTTACGTTGGTGGAACTGCATCAACTTCTGATAAAAAGGTAGGTGTAGTTGGGCTCACCCTCTTTGATCTGCGAAGAAGAGGTAAAGTGGGTGACTTATCTATGGTGGGAGTTTCCGGCAGTAAATTTCCAGGCATACGCGCACATCTTCAAAAAAATATCTCGGAAGTATACAATGGTCTTGATGTGTCTTTTACTTCTTTCCCGGCTGATAATACTAGCGATCCCGAGGCTTATAAGGCTGCTATTGATGCTCTCCCTGCGGGTAGCGCTATAACCATTTTCACGCCAGATCCTACACATTATCCCATCGCCTTATATGCGATACAAAGGAAGATTCATGTACTAATT…
yER021	pER046	L-galactonate dehydratase	Neurospora crassa	NCU07064	yes	ATGTCCGACCAAGAAATCACAATAACGGGCTGGACCACCCGCGATGTCCGCTTCCCCACCTCTCTCGACAAGACGGGTTCCGACGCCATGAACGCCGCCGGGGACTACTCGGCCGCCTACTGCATCCTCCAGACTGATTCCAAGTATACCGGACATGGCATGACCTTCACCATCGGCCGCGGCAACGACATCGTCTGCTCCGCCATCAACCACGTCGCCGACCGCATCCGCGGTCGCACCCTCTCCTCTCTCGTCGCCAACTGGGGCCAAACCTGGCGCCACCTCGTCAACGACTCGCAACTGCGCTGGATCGGCCCAGAAAAGGGCGTGATCCACCTCGCCTTGGGCGCCGTCGTCAACGCCCTCTGGGACCTATGGGCCAAAGTGCTGGGCAAACCC…
yER022	pER009	L-galactonate dehydratase	Trichoderma reesei	LGD1	yes	ATGAGCGAGGTTACCATAACTGGATTTCGTTCCAGAGATGTGCGATTCCCGACATCCCTTGATAAAACTGGGTCTGATGCCATGAATGCAGCAGGGGACTATTCTGCTGCTTATTGTATACTCGAAACTGACAGTGCTCACAGTGGCCACGGCATGACTTTCACGATAGGTAGAGGGAACGATATTGTATGTGCTGCAATTAATCACGTTGCTGACCGTCTGAAAGGAAAAAAATTGTCTAGTTTGGTCGCTGATTGGGGTAAGACTTGGCGTTACCTGGTTAACGACAGTCAATTAAGATGGATTGGTCCAGAAAAGGGCGTTATACATCTCGCGCTGGGTGCAGTAGTCAATGCAGTATGGGATCTCTGGGCTAAGACGTTGAATAAACCAGTTTGG…
yER023	pRJP157	L-galactonate dehydratase	Aspergillus niger	GAAB	yes	ATGGCCCCAATAAAATCCATAGAATATTTTAGAGTGAAGCCAAGATGGTTATTCGTAAAAGTGACAGACAGTGAAGACAAATTCGGATGGGGTGAAGCAACATTGGAAGGACATACACAAGCTGTTGAGGGGGCTTTGGACGAGATTATTGGTAGAATCGTGGGTTATGAAGCAGATGATATTGAACACGTCTGGCAAACCATTTGGCGACTCGGATTCTATAGAGGCGGTCCAGTTTTCATGTCTGCATTATCTGGTATCGACATTGCACTCTGGGACCTCAAAGGAAGAAGATTGAACGTCCCAGTTTACCAATTACTTGGTGGAAAGGTCCGCAATAAAGTCCAGGTCTACGCATGGATTGGAGGTGACAGACCGTCTGACGTAGAAGTGGCGGCA…
yER025	pRJP042	2-keto-3-deoxy-L-galactonate aldolase	Trichoderma reesei	LGA1	yes	ATGGCCCCACCTTCACTACCATGCGGAATTTACGCACCGACTATGACTTTCTTTCATCCGGAGAGCGAAGACATCGATATTCCTACTATCAAGCACCATGCACAGAGGTTAGCGAAAGCTGGATTGGCAGGCTTGGTTGTGATGGGTTCTAACGGTGAAGCCGTCCATTGTACCAGAGATGAGAAAATTGCAGTGCTGTCCGCAACTAGAGAAGCCTTGGATGCGGCTGGCTTCCAATCTGTTCCAGTTTTGTTTGGCGCCACTGAAGGTAGCGTTAGAGGAACTATAGAATTGTGTAAGTTGGCCGCTGCTGCCGGTGCTGCTGCGGCACTTGTTTTACCACCCTCTTATTATAGGGCACAAACTGATGAAGCATCAATTGAAGCTTACTTTGTAGCA…
yRJP058	pRJP912	D-galacturonic acid reductase	Trichoderma reesei	GAR1	yes	ATGGTTGCTACTTCTTTTAAACTCAACAACGGTTTGGAGATACCTGCTGTCGGATTAGGCACTTGGCAATCGAAGGCTGGCGAAGTTAAGGCCGCCGTTTCTTATGCCCTTCAGATTGGTTACAAGTTAATAGATGGTGCATACTGCTATGGTAATGAAGATGAAGTTGGAGAAGGGTTGAAAGAAGCTTTTGCGGCTGGGGTCAAAAGAGAGGACATTTTCGTTGTGACTAAGATATGGGCTACTTATAACACAAGGGTGGTGTTGGGTTTGGATAAGTCTTTGCGGAGTTTAGGTTTAGATTATGTTGATCTGTTATTGGTTCACTGGCCAGTGTTGCTCAATCCTGAAGGTAATCATGACAAGTTTCCTACTCTTCCTGACGGTAAGAGAGATGTG…
yRJP059	pRJP913	L-galactonate dehydratase	Trichoderma reesei	Venus-LGD1	yes	ATGTCTAAAGGTGAAGAATTATTCACTGGTGTTGTCCCAATTTTGGTTGAATTAGATGGTGATGTTAATGGTCACAAATTTTCTGTCTCCGGTGAAGGTGAAGGTGATGCTACTTACGGTAAATTGACCTTAAAATTGATTTGTACTACTGGTAAATTGCCAGTTCCATGGCCAACCTTAGTCACTACTTTAGGTTATGGTTTGCAATGTTTTGCTAGATACCCAGATCATATGAAACAACATGACTTTTTCAAGTCTGCCATGCCAGAAGGTTATGTTCAAGAAAGAACTATTTTTTTCAAAGATGACGGTAACTACAAGACCAGAGCTGAAGTCAAGTTTGAAGGTGATACCTTAGTTAATAGAATCGAATTAAAAGGTATTGATTTTAAAGAAGGT…
yRJP060	pRJP914	2-keto-3-deoxy-L-galactonate aldolase	Aspergillus niger	GAAC	yes	ATGCCTTTCACACCATTAAGGCCAGGCGTGTATGCTCCAACCATGACCTTTTTTGACCCCTCTACAGAGGATCTTGATGTCCCGACGATTAGAAAGCACGCGGTCAGGCTTGCTAAAGCAGGGTTGGTCGGTCTGGTTTGCATGGGTTCCAACGGTGAAGCAGTGCATCTGACGAGAGCTGAAAGAAAAACCGTTATCAATGAAACCAGAAGTGCCTTGGTTGAAGCTGGGTTTTCAAACGTACCAGTGATTGCAGGTGCTTCCGAACAATCAATTAGGGGCACGATAGAACTTTGCAAGGAATCTTACGAAGCAGGTGCGGAGTACGCTCTAATTGTACCGCCTTCCTATTATAGGTACGCAACAGGCAACGACCAAACATTATACGAGTTTTTTACA…
yRJP207	pRJP1415	L-galactonate dehydratase	Trichoderma reesei	LGD1-FLAG	yes	ATGAGCGAGGTTACCATAACTGGATTTCGTTCCAGAGATGTGCGATTCCCGACATCCCTTGATAAAACTGGGTCTGATGCCATGAATGCAGCAGGGGACTATTCTGCTGCTTATTGTATACTCGAAACTGACAGTGCTCACAGTGGCCACGGCATGACTTTCACGATAGGTAGAGGGAACGATATTGTATGTGCTGCAATTAATCACGTTGCTGACCGTCTGAAAGGAAAAAAATTGTCTAGTTTGGTCGCTGATTGGGGTAAGACTTGGCGTTACCTGGTTAACGACAGTCAATTAAGATGGATTGGTCCAGAAAAGGGCGTTATACATCTCGCGCTGGGTGCAGTAGTCAATGCAGTATGGGATCTCTGGGCTAAGACGTTGAATAAACCAGTTTGG…
yRJP208	pRJP1416	L-galactonate dehydratase	Trichoderma reesei	Venus-LGD1-FLAG	yes	ATGTCTAAAGGTGAAGAATTATTCACTGGTGTTGTCCCAATTTTGGTTGAATTAGATGGTGATGTTAATGGTCACAAATTTTCTGTCTCCGGTGAAGGTGAAGGTGATGCTACTTACGGTAAATTGACCTTAAAATTGATTTGTACTACTGGTAAATTGCCAGTTCCATGGCCAACCTTAGTCACTACTTTAGGTTATGGTTTGCAATGTTTTGCTAGATACCCAGATCATATGAAACAACATGACTTTTTCAAGTCTGCCATGCCAGAAGGTTATGTTCAAGAAAGAACTATTTTTTTCAAAGATGACGGTAACTACAAGACCAGAGCTGAAGTCAAGTTTGAAGGTGATACCTTAGTTAATAGAATCGAATTAAAAGGTATTGATTTTAAAGAAGGT…
yRJP209	pRJP1417	L-galactonate dehydratase	Trichoderma reesei	MBP-LGD1-FLAG	yes	ATGGTAAAAATCGAAGAAGGTAAACTGGTAATCTGGATTAACGGCGATAAAGGCTATAACGGACTCGCTGAAGTCGGTAAGAAATTCGAGAAAGATACCGGAATTAAAGTCACCGTTGAGCATCCTGATAAACTGGAAGAGAAATTCCCACAGGTTGCGGCAACTGGCGATGGCCCTGACATTATCTTCTGGGCACACGACCGCTTTGGTGGCTACGCTCAATCTGGCCTGTTGGCTGAAATCACCCCGGACAAAGCGTTCCAGGACAAGCTGTATCCGTTTACCTGGGATGCCGTACGTTACAACGGCAAGCTGATTGCTTACCCGATCGCTGTTGAAGCGTTATCGCTGATTTATAACAAAGATCTGCTGCCGAACCCGCCAAAAACCTGGGAAGAG…
yRJP226	pRJP1418	L-galactonate dehydratase	Trichoderma reesei	MBP-LGD1	yes	ATGGTAAAAATCGAAGAAGGTAAACTGGTAATCTGGATTAACGGCGATAAAGGCTATAACGGACTCGCTGAAGTCGGTAAGAAATTCGAGAAAGATACCGGAATTAAAGTCACCGTTGAGCATCCTGATAAACTGGAAGAGAAATTCCCACAGGTTGCGGCAACTGGCGATGGCCCTGACATTATCTTCTGGGCACACGACCGCTTTGGTGGCTACGCTCAATCTGGCCTGTTGGCTGAAATCACCCCGGACAAAGCGTTCCAGGACAAGCTGTATCCGTTTACCTGGGATGCCGTACGTTACAACGGCAAGCTGATTGCTTACCCGATCGCTGTTGAAGCGTTATCGCTGATTTATAACAAAGATCTGCTGCCGAACCCGCCAAAAACCTGGGAAGAG…
yRJP048	pRJP870	DEHU transporter	Asteromyces cruciatus	DHT1	yes	ATGGGGATATTGGATAAATTGATAAAAAATGAATCTATGAAGAGTGATCCAAAGGAAATCTATGGCTGGAGGATCTGGGCGTTGGCATCTAGCGCTTGTTTCGGCGGCATGCTTTTCGGTTGGGATATCGGGGCAATTGGTGGTATTTTAGTGATGCCGAGCTTCCAAGAAAAGTTTGGGCTTGCCGAAAAATCAGAAAGCGAATTGGCAGATGTGGAATCTAATATTGTTAGTGTTTTGCAAGCTGGATGCTTTGCCGGTTCTTTAATCGCTTACTGGATAGCAGATAGGTGGGGTCGTAAGCCATCTCTTTTAGCCAGCGCCGCTATGTCTACTATCGGGGTCGTAATACAGACTGCCTCTTCAGGTCATCTAGCAGCACTATTCGTCGGTAGATTT…
yRJP107	pRJP869	D-galacturonic acid transporter	Neurospora crassa	GAT-1	yes	ATGGGTCTTTCGATAGGAAATAGGATCCTCCGGAAAATTGTCAAAAATGAGGCCATGGCAGAAGATCCCCCAGAGATCTATGGCTGGCGTGTCTATCTCCTAGCGTGCTCTGCCTGCTTCGGCGCCATGTCTTTCGGCTGGGATTCCTCCGTCATCGGCGGCGTCATCGAACTCGAACCCTTTAAACACGACTTTGGCTTCATCGGCAACGATAAAGCCAAGGCCAACCTGGGCGCCAATATCGTATCTACCCTCCAAGCCGGCTGCTTCCTCGGTGCGCTGATCGCCTCACCTATAACCGATCGCTTCGGCCGCAAGTGGTGTCTCATCGCTGTCTCCCTGGTCGTCATCATCGGTATCATCATGCAAGCCGCCGCCTCAGGCAACCTCGCACCCATG…
yRJP113	pRJP1312	quinate transporter	Rhodosporidium toruloidies	RHTO_01744	yes	ATGGTCAACCTTTTTGCTCGTGTAGAAGATAGACCCACGCCCAAAGCAGTGTACAACTGGAGAGTGTATGCCTGTGCAATTGTAGCTGCGACCGCAGCGATTATGATAGGATACGACTCTGCGTTTATCGGAACATCCATGGCCTTGGCTTCATTCAAAAACGAATTCGGTTTAGCCCACAAGACTAGTAAAGAATTCGCCGCGATTAGTGCGAATATCGTGAGCACTTACCAGGGTGGGTGCTTCTTTGGGAGTTTGGTCGGTTACCCGTTAGGACAAATCTTAGGGAGGAGGATTGGCCTGTTTATTTCCGCTCTGGTATTTGTTCTGGGCGCTGGGGTGATGTTGGCCGCGGACGGAGCAAGGGGGTTAGGTCCCATATATGGCGGTAGGATAGTG…
