# Supplementary material for: Engineering Saccharomyces cerevisiae for co-utilization of d-galacturonic acid and d-glucose from citrus peel waste
Source: Nat Commun. 2018 Nov 29;9:5059. doi: 10.1038/s41467-018-07589-w (PMC6265301; doi:10.1038/s41467-018-07589-w)
Supplement: Supplementary file 4 — Supplementary Data 2 [file 41467_2018_7589_MOESM4_ESM.xlsx]

## Sheet: Sheet1
Sequence information for promoters, terminators and spacers used for expression casettes in S. cerevisiae as described in Lee et al., 2015. Lee, M.E., Deloache, W.C., Cervantes, B., Dueber, J.E. A highly characterized yeast toolkit for modular, multipart assembly. ACS Synth. Biol. 4, 975–986 (2015).
Sequence function	Sequence name	Sequence
Promoter	pTDH3	TCATTATCAATACTGCCATTTCAAAGAATACGTAAATAATTAATAGTAGTGATTTTCCTAACTTTATTTAGTCAAAAAATTAGCCTTTTAATTCTGCTGTAACCCGTACATGCCCAAAATAGGGGGCGGGTTACACAGAATATATAACATCGTAGGTGTCTGGGTGAACAGTTTATTCCTGGCATCCACTAAATATAATGGAGCCCGCTTTTTAAGCTGGCATCCAGAAAAAAAAAGAATCCCAGCACCAAAATATTGTTTTCTTCACCAACCATCAGTTCATAGGTCCATTCTCTTAGCGCAACTACAGAGAACAGGGGCACAAACAGGCAAAAAACGGGCACAACCTCAATGGAGTGATGCAACCTGCCTGGAGTAAATGATGACACAAGGCAATTG…
	pCCW12	CACCCATGAACCACACGGTTAGTCCAAAAGGGGCAGTTCAGATTCCAGATGCGGGAATTAGCTTGCTGCCACCCTCACCTCACTAACGCTGCGGTGTGCGGATACTTCATGCTATTTATAGACGCGCGTGTCGGAATCAGCACGCGCAAGAACCAAATGGGAAAATCGGAATGGGTCCAGAACTGCTTTGAGTGCTGGCTATTGGCGTCTGATTTCCGTTTTGGGAATCCTTTGCCGCGCGCCCCTCTCAAAACTCCGCACAAGTCCCAGAAAGCGGGAAAGAAATAAAACGCCACCAAAAAAAAAAAAATAAAAGCCAATCCTCGAAGCGTGGGTGGTAGGCCCTGGATTATCCCGTACAAGTATTTCTCAGGAGTAAAAAAACCGTTTGTTTTGGAA…
	pTEF1	CCTTGCCAACAGGGAGTTCTTCAGAGACATGGAGGCTCAAAACGAAATTATTGACAGCCTAGACATCAATAGTCATACAACAGAAAGCGACCACCCAACTTTGGCTGATAATAGCGTATAAACAATGCATACTTTGTACGTTCAAAATACAATGCAGTAGATATATTTATGCATATTACATATAATACATATCACATAGGAAGCAACAGGCGCGTTGGACTTTTAATTTTCGAGGACCGCGAATCCTTACATCACACCCAATCCCCCACAAGTGATCCCCCACACACCATAGCTTCAAAATGTTTCTACTCCTTTTTTACTCTTCCAGATTTTCTCGGACTCCGCGCATCGCCGTACCACTTCAAAACACCCAAGCACAGCATACTAAATTTCCCCTCT…
	pRPL18b	AAGAGGATGTCCAATATTTTTTTTAAGGAATAAGGATACTTCAAGACTAGATTCCCCCCTGCATTCCCATCAGAACCGTAAACCTTGGCGCTTTCCTTGGGAAGTATTCAAGAAGTGCCTTGTCCGGTTTCTGTGGCTCACAAACCAGCGCGCCCGATATGGCTTTCTTTTCACTTATGAATGTACCAGTACGGGACAATTAGAACGCTCCTGTAACAATCTCTTTGCAAATGTGGGGTTACATTCTAACCATGTCACACTGCTGACGAAATTCAAAGTAAAAAAAAATGGGACCACGTCTTGAGAACGATAGATTTTCTTTATTTTACATTGAACAGTCGTTGTCTCAGCGCGCTTTATGTTTTCATTCATACTTCATATTATAAAATAACAAAAGAA…
	pTEF2	TTGATAGGTCAAGATCAATGTAAACAATTACTTTGTTATGTAGAGTTTTTTTAGCTACCTATATTCCACCATAACATCAATCATGCGGTTGCTGGTGTATTTACCAATAATGTTTAATGTATATATATATATATATATATGGGGCCGTATACTTACATATAGTAGATGTCAAGCGTAGGCGCTTCCCCTGCCGGCTGTGAGGGCGCCATAACCAAGGTATCTATAGACCGCCAATCAGCAAACTACCTCCGTACATTCATGTTGCACCCACACATTTATACACCCAGACCGCGACAAATTACCCATAAGGTTGTTTGTGACGGCGTCGTACAAGAGAACGTGGGAACTTTTTAGGCTCACCAAAAAAGAAAGAAAAAATACGAGTTGCTGACAGAAGCC…
	pPGK1	GTGAGTAAGGAAAGAGTGAGGAACTATCGCATACCTGCATTTAAAGATGCCGATTTGGGCGCGAATCCTTTATTTTGGCTTCACCCTCATACTATTATCAGGGCCAGAAAAAGGAAGTGTTTCCCTCCTTCTTGAATTGATGTTACCCTCATAAAGCACGTGGCCTCTTATCGAGAAAGAAATTACCGTCGCTCGTGATTTGTTTGCAAAAAGAACAAAACTGAAAAAACCCAGACACGCTCGACTTCCTGTCATCCTATTGATTGCAGCTTCCAATTTCGTCACACAACAAGGTCCTAGCGACGGCTCACAGGTTTTGTAACAAGCAATCGAAGGTTCTGGAATGGCGGGAAAGGGTTTAGTACCACATGCTATGATGCCCACTGTGATCTCCAGAGC…
Terminator	tADH1	GCGAATTTCTTATGATTTATGATTTTTATTATTAAATAAGTTATAAAAAAAATAAGTGTATACAAATTTTAAAGTGACTCTTAGGTTTTAAAACGAAAATTCTTATTCTTGAGTAACTCTTTCCTGTAGGTCAGGTTGCTTTCTCAGGTATAGCATGAGGTCGCTCTTATTGACCACACCTCTACCGGCATGCCGAGCAAATGCCTGCAAATCGCTCCCCATTTC
	tNAT1	CCTGCAACTCCTCAATGTGTCAATTAACTCTTACTTAATTTATGTATATATTTTTTATGTATATGCTTATATGCATGCGCATATGCTCATAAAAGATACATTGTTATAGGTCATTTCTTTTCCAAGCTACATCTAGCACTCCTTCCAACCATGGTCCAGGACAGCCAGGACCTTTTCTTGCCAAAATTCTTGCTTTCCCATCTCAGAGAAAAAACGAGGAATTTTTCTTTGTCCTCTTTGGCCGCCAGTTGCGGTAAAATATTTTTTTTCTAGGTCGCATAGTTTGAAAGACTTGTCTTTTTCACCACCCAAGAAAAATATATTTAGTGAAGAGATGTAAAGCCCATTCTCACGTATTTCAAGAAATTAGGCATCGCTTCGGTAGACACATTCAAACCA…
	tENO1	AGCTTTTGATTAAGCCTTCTAGTCCAAAAAACACGTTTTTTTGTCATTTATTTCATTTTCTTAGAATAGTTTAGTTTATTCATTTTATAGTCACGAATGTTTTATGATTCTATATAGGGTTGCAAACAAGCATTTTTCATTTTATGTTAAAACAATTTCAGGTTTACCTTTTATTCTGCTTGTGGTGACGCGTGTATCCGCCCGCTCTTTTGGTCACCCATGTAT
	tTDH2	ATTTAACTCCTTAAGTTACTTTAATGATTTAGTTTTTATTATTAATAATTCATGCTCATGACATCTCATATACACGTTTATAAAACTTAAATAGATTGAAAATGTATTAAAGATTCCTCAGGGATTCGATTTTTTTGGAAGTTTTTGTTTTTTTTTCCTTGAGATGCTGTAGTATTTGGGAACAATTATACAATCGAAAGATATATGCTTACATTCGACCGTTTT
	tPDC1	GCGATTTAATCTCTAATTATTAGTTAAAGTTTTATAAGCATTTTTATGTAACGAAAAATAAATTGGTTCATATTATTACTGCACTGTCACTTACCATGGAAAGACCAGACAAGAAGTTGCCGACAGTCTGTTGAATTGGCCTGGTTAGGCTTAAGTCTGGGTCCGCTTCTTTACAAATTTGGAGAATTTCTCTTAAACGATATGTATATTCTTTTCGTTGGAAAA
Spacer	pTMP172	GTTCTGTATGGGCACAGACAACCTAAACGACTAGAGATCTATGTGAGGATCCTAACTCGAGATCGAGCTG
	pTMP173	GGTAGACTACCCATGAGTCACAATGAACGACTAGAGATCTATGTGAGGATCCTAACTCGAGATCGAGCTG
