# Supplementary material for: Engineering Saccharomyces cerevisiae for co-utilization of d-galacturonic acid and d-glucose from citrus peel waste
Source: Nat Commun. 2018 Nov 29;9:5059. doi: 10.1038/s41467-018-07589-w (PMC6265301; doi:10.1038/s41467-018-07589-w)
Supplement: Supplementary file 5 — Supplementary Data 3 [file 41467_2018_7589_MOESM5_ESM.xlsx]

## Sheet: Sheet1
Primers for cloning of Neurospora complementation strains. All PCR products were cloned SbfI-AvrII (T. reesei clade 1: NotI-AvrII) into pCSR-GPD-GFP, containing 5’ and 3’ csr-1 homology regions, and the finished constructs transformed into the Δgat-1 strain of N. crassa (ΔNCU00988).
Genomic Template	Transporter Accession number	Primer orientation	Primer Sequence
Neurospora crassa (FGSC 2489)	NCU00988	Forward	AGTCcctgcaggATGGGTCTTTCGATAGGAAATAGG
Neurospora crassa (FGSC 2489)	NCU00988	Reverse	TGCAcctaggAACATAAACCTCCACATGCTTCG
Aspergillus niger	An14g04280	Forward	TCAcctgcaggATGAGTCTCCTCAAGAACTATCG
Aspergillus niger	An14g04280	Reverse	GTAcctaggGACCTTGTCCTGCTCATGG
Trichoderma reesei QM6a	TRIREDRAFT_106330	Forward	TATgcggccgcATGGGCGTAACATCCAAGTTCC
Trichoderma reesei QM6a	TRIREDRAFT_106330	Reverse	GATcctaggAGACTTGATGTCTGCCCGC
Trichoderma reesei QM6a	TRIREDRAFT_69026	Forward	GTAcctgcaggATGCGCTTCTTCAAGAACTATCG
Trichoderma reesei QM6a	TRIREDRAFT_69026	Reverse	TGCAcctaggTACAGCCTTGTCGGCAGG
